# Supplementary material for: Promoting plant-based eating in meat-centric meal contexts: a field study
Source: Public Health Nutr. 2023 Sep 15;26(11):2619–27. doi: 10.1017/S1368980023001763 (PMC10641616; doi:10.1017/S1368980023001763)
Supplement: Supplementary file 1 [file S1368980023001763sup.zip]

Archive with 2 entries (2 files):
- S1368980023001763sup001.pdf
- S1368980023001763sup002.pdf
